# Supplementary material for: Energetic Co-Crystal of a Primary Metal-Free Explosive with BTF. Ideal Pair for Co-Crystallization
Source: Molecules. 2021 Dec 9;26(24):7452. doi: 10.3390/molecules26247452 (PMC8709047; doi:10.3390/molecules26247452)
Supplement: Supplementary file 1 [file molecules-26-07452-s001.zip]

Archive with 1 entries (1 files):
- molecules-1493324-supplementary.pdf
